# Supplementary material for: The Protective Effect of (-)-Tetrahydroalstonine against OGD/R-Induced Neuronal Injury via Autophagy Regulation
Source: Molecules. 2023 Mar 4;28(5):2370. doi: 10.3390/molecules28052370 (PMC10005631; doi:10.3390/molecules28052370)
Supplement: Supplementary file 1 [file molecules-28-02370-s001.zip]

Archive with 1 entries (1 files):
- molecules-2171219-supplementary.pdf
